# Supplementary material for: Right Ventricular Structure and Function in Young Adults Born Preterm at Very Low Birth Weight
Source: J Clin Med. 2021 Oct 22;10(21):4864. doi: 10.3390/jcm10214864 (PMC8584927; doi:10.3390/jcm10214864)
Supplement: Supplementary file 1 [file jcm-10-04864-s001.zip]

Archive with 1 entries (1 files):
- jcm-1417122-SI.pdf
